# Supplementary material for: Energy Intake-Dependent Genetic Associations with Obesity Risk: BDNF Val66Met Polymorphism and Interactions with Dietary Bioactive Compounds
Source: Antioxidants (Basel). 2025 Jan 30;14(2):170. doi: 10.3390/antiox14020170 (PMC11851519; doi:10.3390/antiox14020170)
Supplement: Supplementary file 1 [file antioxidants-14-00170-s001.zip]

Archive with 1 entries (1 files):
- antioxidants-3419512-supplementary.pdf
